# Supplementary material for: The Order of Trait Emergence in the Evolution of Cyanobacterial Multicellularity
Source: Genome Biol Evol. 2020 Nov 24;13(2):evaa249. doi: 10.1093/gbe/evaa249 (PMC7937182; doi:10.1093/gbe/evaa249)
Supplement: evaa249_Supplementary_Data [file evaa249_supplementary_data.zip]

Archive with 3 entries (3 files):
- Tables S1-S3.xlsx
- data.tgz
- fig s1.png
